# Supplementary material for: The Necrotroph Botrytis cinerea BcSpd1 Plays a Key Role in Modulating Both Fungal Pathogenic Factors and Plant Disease Development
Source: Front Plant Sci. 2022 Jun 30;13:820767. doi: 10.3389/fpls.2022.820767 (PMC9280406; doi:10.3389/fpls.2022.820767)
Supplement: Supplementary File 1 — The top 100 differentially expressed genes in both B05.10- and ΔBcSpd1-treated plants compared with CK. [file Data_Sheet_2.XLSX]

## Sheet: Sheet1
gene_id	Description	FPKM.CK_1	FPKM.CK_2	FPKM.CK_3	FPKM.B0510_1	FPKM.B0510_2	FPKM.B0510_3	FPKM.BmSpd1_1	FPKM.BmSpd1_2	FPKM.BmSpd1_3
AT1G15540	2-oxoglutarate (2OG) and Fe(II)-dependent oxygenase superfamily protein	0.0001	0.0001	0.0001	1.53704	3.92995	2.66568	2.11218	3.86519	1.20441
AT5G59530	2-oxoglutarate (2OG) and Fe(II)-dependent oxygenase superfamily protein	0.034178	0.0001	0.0001	0.60887	1.81084	1.68701	2.15163	1.93319	0.65797
AT1G66600	ABA overly sensitive mutant 3	0.293215	0.0001	0.0001	3.87052	5.78863	7.08152	4.97084	7.83374	1.86314
AT5G17390	Adenine nucleotide alpha hydrolases-like superfamily protein	0.0001	0.0001	0.0001	1.98513	9.20497	8.78728	9.52031	15.9717	1.79584
AT3G14420	Aldolase-type TIM barrel family protein	1178.04	1157.51	1136.81	761.134	488.554	476.039	369.826	183.259	569.046
AT2G28210	alpha carbonic anhydrase 2	0.0001	0.0001	0.0001	0.723061	24.3071	8.62821	3.86532	15.1321	0.689517
AT1G68560	alpha-xylosidase 1	372.693	291.048	286.261	144.968	102.026	129.773	108.089	117.026	148.629
AT3G60120	beta glucosidase 27	0.0001	0.0001	0.0001	1.21755	22.1563	11.0145	6.56048	8.83939	1.99512
AT1G61810	beta-glucosidase 45	0.0001	0.0001	0.0001	3.56295	27.2375	17.4816	7.09355	13.6608	0.844791
AT2G10940	Bifunctional inhibitor/lipid-transfer protein/seed storage 2S albumin superfamily protein	878.301	561.188	667.215	108.256	84.5999	115.027	105.557	53.6299	368.799
AT2G41100	Calcium-binding EF hand family protein	352.378	462.677	725.21	1649.44	1999.32	1754.7	1613.18	1542.3	1278.27
AT5G14740	carbonic anhydrase 2	1380.67	1637.81	1057.81	881.775	526.787	556.534	431.228	151.989	646.391
AT4G35090	catalase 2	648.197	409.071	433.726	283.493	173.776	190.856	165.837	91.0577	249.445
AT1G20620	catalase 3	1084.07	441.051	725.819	1546.98	1463.31	1779.76	2080.2	1756.71	1614.36
AT4G24000	cellulose synthase like G2	0.0001	0.0001	0.0001	1.57722	4.20194	6.11452	4.71469	12.783	1.15173
AT4G37010	centrin 2	0.0001	0.0001	0.0001	1.22155	2.83096	1.57954	1.57023	4.82655	0.800315
AT2G43580	Chitinase family protein	0.0001	0.0001	0.0001	1.14781	3.62651	2.11632	2.05028	6.02855	0.712477
AT1G29920	chlorophyll A/B-binding protein 2	8680.33	9753.64	7651.17	4227.51	3002.96	3268.69	3185.29	1424.05	5560.91
AT4G23150	cysteine-rich RLK (RECEPTOR-like protein kinase) 7	0.087836	0.0001	0.0001	2.40908	8.36125	5.14332	3.74801	9.18285	1.25876
AT5G52400	cytochrome P450, family 715, subfamily A, polypeptide 1	0.0001	0.0001	0.0001	1.14356	7.0654	4.94194	2.6429	4.16951	0.926485
AT1G16400	cytochrome P450, family 79, subfamily F, polypeptide 2	0.341584	0.0001	0.0001	0.306169	0.754417	0.8766	1.93981	0.980829	0.538177
AT4G31950	cytochrome P450, family 82, subfamily C, polypeptide 3	0.0001	0.0001	0.0001	3.27019	32.5135	17.7936	8.28203	16.006	2.38387
AT3G16240	delta tonoplast integral protein	2645.36	1532.54	1331.8	402.973	219.477	330.379	203.556	87.1814	551.536
AT3G56940	dicarboxylate diiron protein, putative (Crd1)	1461.5	1763.58	1435.1	803.743	519.694	624.337	586.749	294.202	1003.47
AT1G60500	Dynamin related protein 4C	0.0001	0.0001	0.0001	0.406183	1.37123	0.855059	0.696277	0.888912	0.215641
AT3G59400	enzyme binding;tetrapyrrole binding	148.626	249.852	187.452	91.5672	62.97	78.9797	84.5236	37.2268	166.392
AT1G05010	ethylene-forming enzyme	539.88	406.559	438.415	1068.28	1366.43	1335.62	1316.28	1774.87	820.015
AT1G12090	extensin-like protein	1215.13	764.538	905.95	506.289	188.254	323.047	256.844	179.776	706.415
AT1G26390	FAD-binding Berberine family protein	0.0001	0.0001	0.0001	2.24812	28.7773	6.13979	9.83085	11.4209	0.87277
AT3G44550	fatty acid reductase 5	0.0001	0.0001	0.0001	0.653162	7.59143	2.26249	1.77714	9.84438	0.283369
AT2G14290	F-box family protein with a domain of unknown function (DUF295)	0.0001	0.0001	0.0001	0.427066	2.77768	2.26117	1.88268	3.5903	0.92588
AT4G22030	F-box family protein with a domain of unknown function (DUF295)	0.0001	0.0001	0.0001	0.347284	4.54673	1.6216	1.37311	2.43305	0.265159
AT2G21330	fructose-bisphosphate aldolase 1	900.854	1025.07	928.517	489.287	384.932	360.534	346.101	136.841	461.49
AT5G40990	GDSL lipase 1	0.0001	0.0001	0.0001	6.77773	14.2755	13.7043	9.35253	10.2257	2.59946
AT1G54000	GDSL-like Lipase/Acylhydrolase superfamily protein	0.0001	0.0001	0.0001	1.29078	1.73992	2.38174	1.50787	2.94418	0.595881
AT1G53990	GDSL-motif lipase 3	0.0001	0.0001	0.0001	0.384963	5.78643	2.47027	1.91945	2.82532	0.157162
AT3G14225	GDSL-motif lipase 4	0.0001	0.0001	0.0001	1.9406	3.99154	2.3468	3.01409	2.96058	1.46175
AT1G72610	germin-like protein 1	1125.69	1158.49	586.899	241.7	112.388	181.796	177.185	91.6232	520.912
AT1G74670	Gibberellin-regulated family protein	345.852	523.727	438.247	103.956	41.8476	55.9724	53.5919	13.1936	138.923
AT5G46110	Glucose-6-phosphate/phosphate translocator-related	851.774	878.115	882.225	561.297	312.185	333.773	278.68	141.664	548.594
AT5G11210	glutamate receptor 2.5	0.0001	0.0001	0.0001	0.752188	6.21425	2.46589	1.32418	7.02127	0.143116
AT2G29110	glutamate receptor 2.8	0.218427	0.0001	0.0001	0.885909	2.56019	1.68492	0.849756	2.72962	0.577621
AT5G48400	Glutamate receptor family protein	0.0001	0.0001	0.0001	0.507831	4.7769	1.20945	1.38679	6.94934	0.0452226
AT5G44990	Glutathione S-transferase family protein	0.0001	0.0001	0.0001	3.37634	10.4748	6.45581	5.15308	11.3707	2.33688
AT4G02520	glutathione S-transferase PHI 2	642.091	1040.48	1232.54	6935.73	11984.2	10861.5	11150.6	14345.8	4885.88
AT1G69920	glutathione S-transferase TAU 12	0.0001	0.0001	0.0001	5.76697	28.5821	27.973	13.3629	20.2014	2.46544
AT4G33010	glycine decarboxylase P-protein 1	199.326	294.776	295.985	170.352	92.0361	121.503	124.646	38.9358	180.31
AT2G05520	glycine-rich protein 3	749.82	663.49	727.228	2068.83	2506.84	2574.24	2645.01	3627.83	1864.46
AT2G05380	glycine-rich protein 3 short isoform	828.825	485.175	819.766	1169.18	1666.13	2166.33	2681.13	3581.02	1225.35
AT5G44020	HAD superfamily, subfamily IIIB acid phosphatase	457.646	255.326	195.243	107.772	68.5229	100.423	71.1798	75.3688	135.704
AT2G35730	Heavy metal transport/detoxification superfamily protein	0.0001	0.0001	0.0001	6.36365	34.3982	20.9944	11.1054	39.509	2.40998
AT4G13420	high affinity K+ transporter 5	0.0001	0.0001	0.0001	0.088012	7.8963	3.95495	11.5043	7.39218	0.0001
AT1G16720	high chlorophyll fluorescence phenotype 173	250.789	256.97	180.259	139.325	79.8316	97.2138	70.6745	39.7754	139.091
AT3G54050	high cyclic electron flow 1	307.743	296.841	264.327	194.691	113.571	124.522	137.038	67.8627	206.143
AT3G44830	Lecithin:cholesterol acyltransferase family protein	0.0001	0.0001	0.0001	2.43296	7.79253	9.31667	7.12764	8.48463	1.58964
AT3G08940	light harvesting complex photosystem II	4203.53	5422.42	4910.16	2907.79	1925.03	2049.64	1761.6	606.028	3122.45
AT5G54270	light-harvesting chlorophyll B-binding protein 3	5388.05	7491.02	6754.53	3992.15	2502.99	2805.45	2577.84	705.592	4977.19
AT2G38540	lipid transfer protein 1	311.374	281.16	556.244	239.964	67.4224	97.6345	87.6169	77.1692	133.159
AT4G25080	magnesium-protoporphyrin IX methyltransferase	275.715	261.989	226.104	153.486	70.3532	120.77	109.591	38.57	163.356
AT1G70170	matrix metalloproteinase	0.0001	0.0001	0.0001	0.305809	5.93928	2.20882	1.46693	3.95265	0.446375
AT1G74080	myb domain protein 122	0.0001	0.0001	0.0001	5.86478	23.191	16.3631	10.8237	13.5282	2.64002
AT1G76470	NAD(P)-binding Rossmann-fold superfamily protein	0.0001	0.0001	0.0001	0.582993	3.68258	3.15735	1.99482	9.98193	0.19863
AT5G51060	NADPH/respiratory burst oxidase protein D	0.077692	0.0001	0.0001	0.447433	2.93525	2.5837	1.74199	3.53944	0.018985
AT5G36970	NDR1/HIN1-like 25	0.0001	0.0001	0.0001	2.43285	17.7602	8.5742	5.60142	8.80713	1.72687
AT5G19880	Peroxidase superfamily protein	0.0001	0.0001	0.0001	0.832325	3.23842	2.27868	2.77412	5.55862	0.531113
AT4G22890	PGR5-LIKE A	217.127	262.227	202.011	138.717	103.889	77.3803	107.868	53.8152	177.832
AT1G32060	phosphoribulokinase	988.857	1129.79	972.798	641.112	368.245	434.087	372.193	169.347	646.348
AT1G03600	photosystem II family protein	554.597	585.123	561.608	309.284	226.607	240.575	189.759	86.5096	388.402
AT2G05100	photosystem II light harvesting complex gene 2.1	5413.12	6075.02	5053.83	3417.99	1940.9	2453.53	2150.93	1024.91	4102.44
AT2G05070	photosystem II light harvesting complex gene 2.2	2743.96	4008.66	3645.9	1893.19	1113.72	1451.31	1177.3	345.859	2536.92
AT3G27690	photosystem II light harvesting complex gene 2.3	812.113	1647.4	1865.52	646.894	366.673	361.132	290.634	45.8817	895.128
AT4G23400	plasma membrane intrinsic protein 1;5	476.859	290.862	298.872	157.579	93.1375	124.466	81.2001	55.7916	159.671
AT1G01620	plasma membrane intrinsic protein 1C	401.415	260.946	278.439	171.214	129.018	136.197	86.8974	60.7636	127.072
AT4G35100	plasma membrane intrinsic protein 3	448.155	396.877	334.767	133.38	85.0623	109.961	73.9579	35.6318	131.713
AT5G62280	Protein of unknown function (DUF1442)	196.745	312.051	243.349	102.172	51.7328	58.271	39.4194	23.1379	47.5993
AT1G09310	Protein of unknown function, DUF538	551.685	339.464	424.468	180.707	105.071	115.453	107.695	81.8289	193.017
AT5G25460	Protein of unknown function, DUF642	367.698	371.535	420.871	137.657	115.841	105.921	94.0074	69.777	214.167
AT5G02760	Protein phosphatase 2C family protein	227.875	335.073	251.231	56.6727	12.0817	21.8637	14.7973	8.27509	33.9274
AT1G74470	Pyridine nucleotide-disulphide oxidoreductase family protein	929.489	1235.69	1264.43	601.259	366.805	409.939	400.583	145.773	646.644
AT3G10815	RING/U-box superfamily protein	0.116593	0.0001	0.0001	0.640184	2.19117	1.50318	1.99873	3.58181	0.719079
AT3G48450	RPM1-interacting protein 4 (RIN4) family protein	0.0001	0.0001	0.0001	0.0001	22.4821	2.55115	2.2537	7.4651	0.0001
AT2G39730	rubisco activase	4302.09	3996.7	3275.79	2414.04	1525.56	1762.68	1971.09	947.925	2717.68
AT4G02380	senescence-associated gene 21	625.615	421.091	357.532	1255.28	2119.82	1643.39	1683.5	2207.61	1178.99
AT1G66570	sucrose-proton symporter 7	0.0001	0.0001	0.0001	0.384677	2.85743	3.63783	0.863508	5.34967	0.149071
AT5G54940	Translation initiation factor SUI1 family protein	319.944	373.526	512.105	897.332	1153.92	1034.66	1054.02	1066.16	823.602
AT3G46660	UDP-glucosyl transferase 76E12	0.0001	0.0001	0.0001	0.916355	7.69203	9.19443	6.66918	16.6162	0.506256
AT1G17744		0.09642	0.0001	0.0001	1.10961	3.70844	1.29835	4.13843	4.07833	0.836987
AT2G01021		574.145	274.7	251.275	120.947	205.431	174.91	876.077	740.968	896.76
AT2G23270		0.0001	0.0001	0.0001	4.54088	17.9212	15.9831	13.0751	14.4189	6.96231
AT2G31345		0.0001	0.0001	0.0001	0.20304	7.85737	2.05593	1.74414	6.92291	0.1059
AT3G05730		20.7014	252.887	254.314	104.649	52.7592	61.9607	15.5486	60.7019	49.6683
AT3G13433		0.0001	0.0001	0.0001	1.59414	12.4325	6.19302	3.02245	9.29243	1.33536
AT3G19615		0.0001	0.0001	0.0001	3.68431	30.8532	18.9493	8.5642	19.247	1.99433
AT3G48630		0.0001	0.0001	0.0001	3.71514	5.20644	4.36817	4.39811	5.11786	2.23941
AT3G61930		0.0001	0.0001	0.0001	1.59025	7.37222	5.50057	4.10522	9.93659	0.852485
AT4G01360		0.0001	0.0001	0.0001	0.964933	5.35946	5.05537	1.33115	3.95303	0.559478
AT5G16030		468.546	350.86	379.963	172.286	75.1974	91.0651	64.5412	24.2997	142.065
AT5G55420		0.0001	0.0001	0.0001	2.36017	6.23345	4.57063	4.39256	8.85463	2.9369
