# Supplementary material for: The Necrotroph Botrytis cinerea BcSpd1 Plays a Key Role in Modulating Both Fungal Pathogenic Factors and Plant Disease Development
Source: Front Plant Sci. 2022 Jun 30;13:820767. doi: 10.3389/fpls.2022.820767 (PMC9280406; doi:10.3389/fpls.2022.820767)
Supplement: Supplementary File 2 — GO enrichment pathway analysis of the differentially expressed genes in both B05.10 and ΔBcSpd1 treated Col-0 plants compared with CK. [file Data_Sheet_3.XLSX]

## Sheet: Sheet1
GO_ID	GO_Term	GO_function	GO_class	S.gene.number	TS.gene.number	B.gene.number	TB.gene.number	pvalue
GO:0016629	12-oxophytodienoate reductase activity	molecular_function	7	2	2929	3	28073	0.030378
GO:0016847	1-aminocyclopropane-1-carboxylate synthase activity	molecular_function	6	3	2929	8	28073	0.0425031
GO:0008441	3'(2'),5'-bisphosphate nucleotidase activity	molecular_function	9	3	2929	6	28073	0.0178028
GO:0003849	3-deoxy-7-phosphoheptulonate synthase activity	molecular_function	6	2	2929	3	28073	0.030378
GO:0008676	3-deoxy-8-phosphooctulonate synthase activity	molecular_function	6	2	2929	2	28073	0.0108825
GO:0051539	4 iron, 4 sulfur cluster binding	molecular_function	6	10	2929	53	28073	0.0452831
GO:0016207	4-coumarate-CoA ligase activity	molecular_function	7	4	2929	13	28073	0.0391361
GO:0006015	5-phosphoribose 1-diphosphate biosynthetic process	biological_process	9	3	2929	5	28073	0.00964702
GO:0003872	6-phosphofructokinase activity	molecular_function	8	3	2929	7	28073	0.028761
GO:0046345	abscisic acid catabolic process	biological_process	11	3	2929	6	28073	0.0178028
GO:0080168	abscisic acid transport	biological_process	11	3	2929	6	28073	0.0178028
GO:0009738	abscisic acid-activated signaling pathway	biological_process	6	18	2929	99	28073	0.0134653
GO:0003994	aconitate hydratase activity	molecular_function	7	3	2929	4	28073	0.00418407
GO:0003996	acyl-CoA ligase activity	molecular_function	7	5	2929	10	28073	0.00197767
GO:0004020	adenylylsulfate kinase activity	molecular_function	7	5	2929	8	28073	0.000526049
GO:0033741	adenylyl-sulfate reductase (glutathione) activity	molecular_function	7	2	2929	3	28073	0.030378
GO:0009973	adenylyl-sulfate reductase activity	molecular_function	6	2	2929	3	28073	0.030378
GO:0007568	aging	biological_process	4	7	2929	25	28073	0.0118252
GO:0004022	alcohol dehydrogenase (NAD+) activity	molecular_function	7	5	2929	10	28073	0.00197767
GO:0046423	allene-oxide cyclase activity	molecular_function	5	3	2929	4	28073	0.00418407
GO:0009916	alternative oxidase activity	molecular_function	7	3	2929	7	28073	0.028761
GO:0010230	alternative respiration	biological_process	9	4	2929	8	28073	0.00585746
GO:0003333	amino acid transmembrane transport	biological_process	11	5	2929	19	28073	0.041213
GO:0015171	amino acid transmembrane transporter activity	molecular_function	7	12	2929	61	28073	0.0222657
GO:0072488	ammonium transmembrane transport	biological_process	9	3	2929	6	28073	0.0178028
GO:0008519	ammonium transmembrane transporter activity	molecular_function	7	4	2929	8	28073	0.00585746
GO:0015696	ammonium transport	biological_process	8	3	2929	5	28073	0.00964702
GO:0031225	anchored component of membrane	cellular_component	5	46	2929	238	28073	2.84908e-05
GO:0046658	anchored component of plasma membrane	cellular_component	6	26	2929	174	28073	0.0387917
GO:0004049	anthranilate synthase activity	molecular_function	7	3	2929	7	28073	0.028761
GO:0015297	antiporter activity	molecular_function	7	24	2929	103	28073	0.000123546
GO:0048046	apoplast	cellular_component	4	62	2929	302	28073	1.46837e-07
GO:0019567	arabinose biosynthetic process	biological_process	9	2	2929	2	28073	0.0108825
GO:0006527	arginine catabolic process	biological_process	12	2	2929	3	28073	0.030378
GO:0008792	arginine decarboxylase activity	molecular_function	7	2	2929	2	28073	0.0108825
GO:0047769	arogenate dehydratase activity	molecular_function	7	3	2929	6	28073	0.0178028
GO:0019438	aromatic compound biosynthetic process	biological_process	6	6	2929	17	28073	0.00574709
GO:0005524	ATP binding	molecular_function	5	119	2929	730	28073	5.54762e-07
GO:0005471	ATP:ADP antiporter activity	molecular_function	10	4	2929	7	28073	0.00319175
GO:0140326	ATPase-coupled intramembrane lipid transporter activity	molecular_function	5	4	2929	13	28073	0.0391361
GO:0008559	ATPase-coupled xenobiotic transmembrane transporter activity	molecular_function	9	6	2929	15	28073	0.00279082
GO:0010328	auxin influx transmembrane transporter activity	molecular_function	6	3	2929	6	28073	0.0178028
GO:0060918	auxin transport	biological_process	7	5	2929	15	28073	0.0151085
GO:0015802	basic amino acid transport	biological_process	11	2	2929	3	28073	0.030378
GO:0008422	beta-glucosidase activity	molecular_function	8	12	2929	61	28073	0.0222657
GO:0004566	beta-glucuronidase activity	molecular_function	7	2	2929	3	28073	0.030378
GO:0009058	biosynthetic process	biological_process	4	14	2929	49	28073	0.000346274
GO:0015691	cadmium ion transport	biological_process	10	3	2929	8	28073	0.0425031
GO:0005509	calcium ion binding	molecular_function	7	47	2929	259	28073	0.000117814
GO:0005544	calcium-dependent phospholipid binding	molecular_function	6	3	2929	5	28073	0.00964702
GO:0009931	calcium-dependent protein serine/threonine kinase activity	molecular_function	9	14	2929	47	28073	0.000213987
GO:0005516	calmodulin binding	molecular_function	5	43	2929	169	28073	2.27659e-08
GO:0004683	calmodulin-dependent protein kinase activity	molecular_function	9	15	2929	47	28073	5.31076e-05
GO:2001147	camalexin binding	molecular_function	5	2	2929	2	28073	0.0108825
GO:0010120	camalexin biosynthetic process	biological_process	9	9	2929	12	28073	2.37436e-07
GO:0030246	carbohydrate binding	molecular_function	4	14	2929	78	28073	0.0300061
GO:0015144	carbohydrate transmembrane transporter activity	molecular_function	5	11	2929	54	28073	0.0219567
GO:0008809	carnitine racemase activity	molecular_function	7	2	2929	2	28073	0.0108825
GO:0004096	catalase activity	molecular_function	5	4	2929	5	28073	0.000542114
GO:0003824	catalytic activity	molecular_function	3	16	2929	75	28073	0.00408612
GO:0008219	cell death	biological_process	4	7	2929	30	28073	0.031643
GO:0009986	cell surface	cellular_component	4	8	2929	15	28073	4.55337e-05
GO:0007166	cell surface receptor signaling pathway	biological_process	5	10	2929	48	28073	0.0243722
GO:0005618	cell wall	cellular_component	5	103	2929	392	28073	0
GO:0042546	cell wall biogenesis	biological_process	5	15	2929	57	28073	0.000570483
GO:0016998	cell wall macromolecule catabolic process	biological_process	8	8	2929	16	28073	8.27194e-05
GO:0071555	cell wall organization	biological_process	6	6	2929	16	28073	0.00407448
GO:0008652	cellular amino acid biosynthetic process	biological_process	9	3	2929	3	28073	0.00113473
GO:0006520	cellular amino acid metabolic process	biological_process	8	8	2929	35	28073	0.0250814
GO:0070370	cellular heat acclimation	biological_process	7	5	2929	11	28073	0.00331535
GO:0071215	cellular response to abscisic acid stimulus	biological_process	7	10	2929	34	28073	0.00187239
GO:0071277	cellular response to calcium ion	biological_process	8	4	2929	6	28073	0.00149127
GO:0071323	cellular response to chitin	biological_process	8	4	2929	6	28073	0.00149127
GO:0070417	cellular response to cold	biological_process	6	7	2929	30	28073	0.031643
GO:0034605	cellular response to heat	biological_process	6	13	2929	52	28073	0.00215901
GO:0070301	cellular response to hydrogen peroxide	biological_process	8	4	2929	8	28073	0.00585746
GO:0071456	cellular response to hypoxia	biological_process	6	97	2929	238	28073	0
GO:0010106	cellular response to iron ion starvation	biological_process	9	3	2929	8	28073	0.0425031
GO:0071484	cellular response to light intensity	biological_process	8	3	2929	5	28073	0.00964702
GO:0071219	cellular response to molecule of bacterial origin	biological_process	7	4	2929	7	28073	0.00319175
GO:0034599	cellular response to oxidative stress	biological_process	6	9	2929	41	28073	0.0232094
GO:0071457	cellular response to ozone	biological_process	8	2	2929	3	28073	0.030378
GO:0009970	cellular response to sulfate starvation	biological_process	9	7	2929	19	28073	0.00216523
GO:0034620	cellular response to unfolded protein	biological_process	7	9	2929	17	28073	1.60909e-05
GO:0042631	cellular response to water deprivation	biological_process	6	8	2929	37	28073	0.0341794
GO:0051085	chaperone cofactor-dependent protein refolding	biological_process	7	11	2929	48	28073	0.00923337
GO:0051131	chaperone-mediated protein complex assembly	biological_process	8	6	2929	12	28073	0.000679089
GO:0061077	chaperone-mediated protein folding	biological_process	5	5	2929	19	28073	0.041213
GO:0008061	chitin binding	molecular_function	5	5	2929	15	28073	0.0151085
GO:0004568	chitinase activity	molecular_function	7	9	2929	23	28073	0.000301997
GO:0015995	chlorophyll biosynthetic process	biological_process	9	10	2929	42	28073	0.00971881
GO:0009507	chloroplast	cellular_component	7	596	2929	4919	28073	1.61462e-05
GO:0009570	chloroplast stroma	cellular_component	8	87	2929	631	28073	0.00428328
GO:0009423	chorismate biosynthetic process	biological_process	10	4	2929	11	28073	0.021381
GO:0007623	circadian rhythm	biological_process	4	18	2929	105	28073	0.0236436
GO:0050502	cis-zeatin O-beta-D-glucosyltransferase activity	molecular_function	8	2	2929	3	28073	0.030378
GO:0047780	citrate dehydratase activity	molecular_function	7	3	2929	3	28073	0.00113473
GO:0006101	citrate metabolic process	biological_process	7	4	2929	6	28073	0.00149127
GO:0016405	CoA-ligase activity	molecular_function	6	4	2929	13	28073	0.0391361
GO:0050897	cobalt ion binding	molecular_function	8	12	2929	53	28073	0.00740752
GO:0030574	collagen catabolic process	biological_process	5	3	2929	5	28073	0.00964702
GO:0047782	coniferin beta-glucosidase activity	molecular_function	9	2	2929	2	28073	0.0108825
GO:0005507	copper ion binding	molecular_function	8	43	2929	189	28073	6.67872e-07
GO:0010143	cutin biosynthetic process	biological_process	7	6	2929	18	28073	0.00786976
GO:0005737	cytoplasm	cellular_component	5	560	2929	4563	28073	7.32123e-06
GO:0005829	cytosol	cellular_component	6	438	2929	3136	28073	2.28868e-11
GO:0102360	daphnetin 3-O-glucosyltransferase activity	molecular_function	7	4	2929	10	28073	0.0148117
GO:0102391	decanoate-CoA ligase activity	molecular_function	9	5	2929	9	28073	0.0010817
GO:0006952	defense response	biological_process	5	64	2929	239	28073	8.22453e-13
GO:0052542	defense response by callose deposition	biological_process	6	5	2929	10	28073	0.00197767
GO:0052544	defense response by callose deposition in cell wall	biological_process	7	12	2929	16	28073	1.98329e-09
GO:0009870	defense response signaling pathway, resistance gene-dependent	biological_process	6	5	2929	15	28073	0.0151085
GO:0042742	defense response to bacterium	biological_process	8	106	2929	351	28073	2.22045e-16
GO:0009816	defense response to bacterium, incompatible interaction	biological_process	7	13	2929	44	28073	0.000389951
GO:0050832	defense response to fungus	biological_process	8	60	2929	209	28073	1.58762e-13
GO:0009817	defense response to fungus, incompatible interaction	biological_process	7	16	2929	50	28073	2.90523e-05
GO:0002213	defense response to insect	biological_process	7	7	2929	24	28073	0.00933892
GO:0002229	defense response to oomycetes	biological_process	8	29	2929	73	28073	5.64546e-11
GO:0098542	defense response to other organism	biological_process	6	4	2929	13	28073	0.0391361
GO:0009814	defense response, incompatible interaction	biological_process	6	11	2929	32	28073	0.000251147
GO:0047364	desulfoglucosinolate sulfotransferase activity	molecular_function	7	3	2929	3	28073	0.00113473
GO:0032491	detection of molecule of fungal origin	biological_process	7	3	2929	3	28073	0.00113473
GO:0004149	dihydrolipoyllysine-residue succinyltransferase activity	molecular_function	9	2	2929	2	28073	0.0108825
GO:0016805	dipeptidase activity	molecular_function	8	2	2929	2	28073	0.0108825
GO:0070182	DNA polymerase binding	molecular_function	6	3	2929	6	28073	0.0178028
GO:0006260	DNA replication	biological_process	8	8	2929	34	28073	0.0212345
GO:0003700	DNA-binding transcription factor activity	molecular_function	4	192	2929	1592	28073	0.0173863
GO:0004165	dodecenoyl-CoA delta-isomerase activity	molecular_function	7	3	2929	5	28073	0.00964702
GO:0009819	drought recovery	biological_process	6	5	2929	12	28073	0.00519839
GO:0005783	endoplasmic reticulum	cellular_component	6	120	2929	851	28073	0.000389993
GO:0034663	endoplasmic reticulum chaperone complex	cellular_component	4	4	2929	4	28073	0.000118284
GO:0005788	endoplasmic reticulum lumen	cellular_component	7	6	2929	15	28073	0.00279082
GO:0030968	endoplasmic reticulum unfolded protein response	biological_process	5	10	2929	26	28073	0.000165276
GO:0004300	enoyl-CoA hydratase activity	molecular_function	7	3	2929	7	28073	0.028761
GO:0034087	establishment of mitotic sister chromatid cohesion	biological_process	6	3	2929	5	28073	0.00964702
GO:0071169	establishment of protein localization to chromatin	biological_process	10	3	2929	5	28073	0.00964702
GO:0106167	extracellular ATP signaling	biological_process	5	3	2929	8	28073	0.0425031
GO:0031012	extracellular matrix	cellular_component	4	5	2929	18	28073	0.0331313
GO:0030198	extracellular matrix organization	biological_process	6	3	2929	6	28073	0.0178028
GO:0005576	extracellular region	cellular_component	3	354	2929	2952	28073	0.00218361
GO:0071949	FAD binding	molecular_function	7	19	2929	73	28073	0.000130721
GO:0006631	fatty acid metabolic process	biological_process	9	9	2929	43	28073	0.0309602
GO:0050660	flavin adenine dinucleotide binding	molecular_function	6	15	2929	88	28073	0.038243
GO:0047893	flavonol 3-O-glucosyltransferase activity	molecular_function	8	5	2929	11	28073	0.00331535
GO:0010181	FMN binding	molecular_function	7	11	2929	30	28073	0.00012949
GO:0030388	fructose 1,6-bisphosphate metabolic process	biological_process	7	4	2929	12	28073	0.0294723
GO:0006002	fructose 6-phosphate metabolic process	biological_process	7	5	2929	15	28073	0.0151085
GO:0004332	fructose-bisphosphate aldolase activity	molecular_function	7	3	2929	8	28073	0.0425031
GO:0004333	fumarate hydratase activity	molecular_function	7	2	2929	2	28073	0.0108825
GO:0006106	fumarate metabolic process	biological_process	9	2	2929	2	28073	0.0108825
GO:0007186	G protein-coupled receptor signaling pathway	biological_process	5	5	2929	15	28073	0.0151085
GO:0000086	G2/M transition of mitotic cell cycle	biological_process	7	2	2929	3	28073	0.030378
GO:0047714	galactolipase activity	molecular_function	7	5	2929	11	28073	0.00331535
GO:0010336	gibberellic acid homeostasis	biological_process	9	3	2929	6	28073	0.0178028
GO:0006006	glucose metabolic process	biological_process	8	5	2929	17	28073	0.0261142
GO:0019761	glucosinolate biosynthetic process	biological_process	9	14	2929	31	28073	8.30778e-07
GO:0033506	glucosinolate biosynthetic process from homomethionine	biological_process	10	2	2929	3	28073	0.030378
GO:0006536	glutamate metabolic process	biological_process	11	4	2929	8	28073	0.00585746
GO:0006542	glutamine biosynthetic process	biological_process	12	3	2929	7	28073	0.028761
GO:0043295	glutathione binding	molecular_function	6	10	2929	19	28073	5.71538e-06
GO:0006750	glutathione biosynthetic process	biological_process	9	2	2929	2	28073	0.0108825
GO:0006749	glutathione metabolic process	biological_process	8	15	2929	35	28073	7.72817e-07
GO:0004364	glutathione transferase activity	molecular_function	6	25	2929	59	28073	2.27746e-10
GO:0034635	glutathione transport	biological_process	9	2	2929	3	28073	0.030378
GO:0004366	glycerol-3-phosphate O-acyltransferase activity	molecular_function	8	3	2929	8	28073	0.0425031
GO:0006096	glycolytic process	biological_process	10	14	2929	53	28073	0.000827112
GO:0005794	Golgi apparatus	cellular_component	6	172	2929	1045	28073	8.11146e-10
GO:0004385	guanylate kinase activity	molecular_function	8	2	2929	3	28073	0.030378
GO:0031072	heat shock protein binding	molecular_function	5	10	2929	24	28073	7.42279e-05
GO:0020037	heme binding	molecular_function	6	70	2929	378	28073	1.42771e-06
GO:0005834	heterotrimeric G-protein complex	cellular_component	5	4	2929	7	28073	0.00319175
GO:0042744	hydrogen peroxide catabolic process	biological_process	8	7	2929	27	28073	0.0181687
GO:0070814	hydrogen sulfide biosynthetic process	biological_process	7	5	2929	8	28073	0.000526049
GO:0016787	hydrolase activity	molecular_function	4	21	2929	97	28073	0.000899733
GO:0004553	hydrolase activity, hydrolyzing O-glycosyl compounds	molecular_function	6	23	2929	131	28073	0.00879536
GO:0042538	hyperosmotic salinity response	biological_process	7	14	2929	56	28073	0.00148177
GO:0042802	identical protein binding	molecular_function	5	29	2929	159	28073	0.0020099
GO:0006955	immune response	biological_process	4	6	2929	15	28073	0.00279082
GO:0009759	indole glucosinolate biosynthetic process	biological_process	10	4	2929	8	28073	0.00585746
GO:0042344	indole glucosinolate catabolic process	biological_process	10	4	2929	5	28073	0.000542114
GO:0042343	indole glucosinolate metabolic process	biological_process	9	3	2929	7	28073	0.028761
GO:0009700	indole phytoalexin biosynthetic process	biological_process	8	2	2929	2	28073	0.0108825
GO:0009684	indoleacetic acid biosynthetic process	biological_process	7	7	2929	11	28073	3.01451e-05
GO:0009682	induced systemic resistance	biological_process	9	10	2929	20	28073	1.03585e-05
GO:0045087	innate immune response	biological_process	5	21	2929	66	28073	1.91923e-06
GO:0002758	innate immune response-activating signal transduction	biological_process	6	4	2929	11	28073	0.021381
GO:0000822	inositol hexakisphosphate binding	molecular_function	5	6	2929	19	28073	0.0105026
GO:0004512	inositol-3-phosphate synthase activity	molecular_function	6	2	2929	3	28073	0.030378
GO:0005887	integral component of plasma membrane	cellular_component	6	18	2929	105	28073	0.0236436
GO:0035556	intracellular signal transduction	biological_process	5	32	2929	187	28073	0.00347662
GO:0016866	intramolecular transferase activity	molecular_function	5	2	2929	3	28073	0.030378
GO:0005216	ion channel activity	molecular_function	6	7	2929	19	28073	0.00216523
GO:0005506	iron ion binding	molecular_function	8	51	2929	315	28073	0.00103048
GO:0051980	iron-nicotianamine transmembrane transporter activity	molecular_function	12	2	2929	3	28073	0.030378
GO:0004449	isocitrate dehydrogenase (NAD+) activity	molecular_function	8	4	2929	6	28073	0.00149127
GO:0006102	isocitrate metabolic process	biological_process	9	7	2929	12	28073	6.57998e-05
GO:0009097	isoleucine biosynthetic process	biological_process	11	4	2929	11	28073	0.021381
GO:0009695	jasmonic acid biosynthetic process	biological_process	10	10	2929	26	28073	0.000165276
GO:0009867	jasmonic acid mediated signaling pathway	biological_process	6	14	2929	58	28073	0.00212284
GO:0016301	kinase activity	molecular_function	6	97	2929	403	28073	2.33147e-15
GO:0004069	L-aspartate:2-oxoglutarate aminotransferase activity	molecular_function	7	3	2929	8	28073	0.0425031
GO:0010311	lateral root formation	biological_process	5	12	2929	56	28073	0.0115801
GO:0010150	leaf senescence	biological_process	6	24	2929	111	28073	0.000410508
GO:0009098	leucine biosynthetic process	biological_process	11	5	2929	16	28073	0.0201239
GO:0051938	L-glutamate import	biological_process	11	2	2929	2	28073	0.0108825
GO:0015276	ligand-gated ion channel activity	molecular_function	7	5	2929	20	28073	0.0503829
GO:0009809	lignin biosynthetic process	biological_process	8	13	2929	42	28073	0.000233883
GO:0009808	lignin metabolic process	biological_process	7	4	2929	12	28073	0.0294723
GO:0016165	linoleate 13S-lipoxygenase activity	molecular_function	7	3	2929	4	28073	0.00418407
GO:0034440	lipid oxidation	biological_process	8	4	2929	6	28073	0.00149127
GO:0033512	L-lysine catabolic process to acetyl-CoA via saccharopine	biological_process	10	2	2929	3	28073	0.030378
GO:0001676	long-chain fatty acid metabolic process	biological_process	10	3	2929	6	28073	0.0178028
GO:0004467	long-chain fatty acid-CoA ligase activity	molecular_function	8	5	2929	10	28073	0.00197767
GO:0009094	L-phenylalanine biosynthetic process	biological_process	11	4	2929	13	28073	0.0391361
GO:0006564	L-serine biosynthetic process	biological_process	12	4	2929	7	28073	0.00319175
GO:0016829	lyase activity	molecular_function	4	7	2929	32	28073	0.0436073
GO:0009089	lysine biosynthetic process via diaminopimelate	biological_process	13	5	2929	15	28073	0.0151085
GO:0000287	magnesium ion binding	molecular_function	7	21	2929	131	28073	0.030555
GO:0004724	magnesium-dependent protein serine/threonine phosphatase activity	molecular_function	10	8	2929	31	28073	0.0122094
GO:0048232	male gamete generation	biological_process	6	3	2929	8	28073	0.0425031
GO:0005078	MAP-kinase scaffold activity	molecular_function	7	2	2929	3	28073	0.030378
GO:0042256	mature ribosome assembly	biological_process	10	2	2929	3	28073	0.030378
GO:0016020	membrane	cellular_component	3	130	2929	750	28073	4.20826e-09
GO:0008152	metabolic process	biological_process	3	6	2929	16	28073	0.00407448
GO:0009086	methionine biosynthetic process	biological_process	11	4	2929	11	28073	0.021381
GO:0051787	misfolded protein binding	molecular_function	5	8	2929	21	28073	0.00081047
GO:0034245	mitochondrial DNA-directed RNA polymerase complex	cellular_component	7	2	2929	3	28073	0.030378
GO:0006121	mitochondrial electron transport, succinate to ubiquinone	biological_process	8	3	2929	8	28073	0.0425031
GO:0006122	mitochondrial electron transport, ubiquinol to cytochrome c	biological_process	8	5	2929	13	28073	0.00772863
GO:0005740	mitochondrial envelope	cellular_component	6	4	2929	13	28073	0.0391361
GO:0005758	mitochondrial intermembrane space	cellular_component	6	6	2929	16	28073	0.00407448
GO:0005750	mitochondrial respiratory chain complex III	cellular_component	6	5	2929	19	28073	0.041213
GO:0006390	mitochondrial transcription	biological_process	10	2	2929	3	28073	0.030378
GO:0007076	mitotic chromosome condensation	biological_process	10	4	2929	10	28073	0.0148117
GO:0018315	molybdenum incorporation into molybdenum-molybdopterin complex	biological_process	10	2	2929	3	28073	0.030378
GO:0046364	monosaccharide biosynthetic process	biological_process	7	2	2929	2	28073	0.0108825
GO:0010264	myo-inositol hexakisphosphate biosynthetic process	biological_process	9	3	2929	8	28073	0.0425031
GO:0102425	myricetin 3-O-glucosyltransferase activity	molecular_function	7	4	2929	10	28073	0.0148117
GO:0010258	NADH dehydrogenase complex (plastoquinone) assembly	biological_process	9	3	2929	8	28073	0.0425031
GO:0060548	negative regulation of cell death	biological_process	7	5	2929	10	28073	0.00197767
GO:0051245	negative regulation of cellular defense response	biological_process	9	2	2929	3	28073	0.030378
GO:0042754	negative regulation of circadian rhythm	biological_process	6	3	2929	3	28073	0.00113473
GO:0031348	negative regulation of defense response	biological_process	8	6	2929	26	28073	0.0475032
GO:0043069	negative regulation of programmed cell death	biological_process	8	10	2929	16	28073	6.66171e-07
GO:0050139	nicotinate-N-glucosyltransferase activity	molecular_function	8	2	2929	2	28073	0.0108825
GO:0042128	nitrate assimilation	biological_process	8	4	2929	11	28073	0.021381
GO:0000790	nuclear chromatin	cellular_component	7	14	2929	65	28073	0.00638771
GO:0000228	nuclear chromosome	cellular_component	7	4	2929	12	28073	0.0294723
GO:0009165	nucleotide biosynthetic process	biological_process	9	3	2929	6	28073	0.0178028
GO:0009117	nucleotide metabolic process	biological_process	8	2	2929	2	28073	0.0108825
GO:0016413	O-acetyltransferase activity	molecular_function	8	9	2929	45	28073	0.0403475
GO:0008171	O-methyltransferase activity	molecular_function	7	7	2929	25	28073	0.0118252
GO:0004648	O-phospho-L-serine:2-oxoglutarate aminotransferase activity	molecular_function	7	2	2929	2	28073	0.0108825
GO:0055114	oxidation-reduction process	biological_process	4	84	2929	546	28073	0.000188017
GO:0016491	oxidoreductase activity	molecular_function	4	41	2929	276	28073	0.0131317
GO:0016655	oxidoreductase activity, acting on NAD(P)H, quinone or similar compound as acceptor	molecular_function	6	4	2929	5	28073	0.000542114
GO:0016709	oxidoreductase activity, acting on paired donors, with incorporation or reduction of molecular oxygen, NAD(P)H as one donor, and incorporation of one atom of oxygen	molecular_function	6	19	2929	87	28073	0.00138584
GO:0016702	oxidoreductase activity, acting on single donors with incorporation of molecular oxygen, incorporation of two atoms of oxygen	molecular_function	6	4	2929	12	28073	0.0294723
GO:0016616	oxidoreductase activity, acting on the CH-OH group of donors, NAD or NADP as acceptor	molecular_function	6	12	2929	49	28073	0.00378617
GO:0004591	oxoglutarate dehydrogenase (succinyl-transferring) activity	molecular_function	7	2	2929	2	28073	0.0108825
GO:0045252	oxoglutarate dehydrogenase complex	cellular_component	6	5	2929	6	28073	6.75359e-05
GO:0031408	oxylipin biosynthetic process	biological_process	11	8	2929	17	28073	0.000141945
GO:0002221	pattern recognition receptor signaling pathway	biological_process	7	7	2929	14	28073	0.00023597
GO:0030570	pectate lyase activity	molecular_function	7	7	2929	25	28073	0.0118252
GO:0052793	pectin acetylesterase activity	molecular_function	7	5	2929	12	28073	0.00519839
GO:0045489	pectin biosynthetic process	biological_process	8	7	2929	32	28073	0.0436073
GO:0006098	pentose-phosphate shunt	biological_process	7	4	2929	13	28073	0.0391361
GO:0018105	peptidyl-serine phosphorylation	biological_process	10	16	2929	96	28073	0.0397444
GO:0005777	peroxisome	cellular_component	7	46	2929	310	28073	0.00924104
GO:0009699	phenylpropanoid biosynthetic process	biological_process	7	7	2929	10	28073	1.20548e-05
GO:0009915	phloem sucrose loading	biological_process	11	2	2929	3	28073	0.030378
GO:0016791	phosphatase activity	molecular_function	7	10	2929	45	28073	0.0158161
GO:0055062	phosphate ion homeostasis	biological_process	10	5	2929	16	28073	0.0201239
GO:0035435	phosphate ion transmembrane transport	biological_process	10	4	2929	12	28073	0.0294723
GO:0015114	phosphate ion transmembrane transporter activity	molecular_function	8	6	2929	25	28073	0.0399461
GO:0006817	phosphate ion transport	biological_process	9	8	2929	23	28073	0.00161434
GO:0006659	phosphatidylserine biosynthetic process	biological_process	7	2	2929	2	28073	0.0108825
GO:0015713	phosphoglycerate transmembrane transport	biological_process	8	3	2929	6	28073	0.0178028
GO:0015120	phosphoglycerate transmembrane transporter activity	molecular_function	6	3	2929	7	28073	0.028761
GO:0008970	phospholipase A1 activity	molecular_function	8	6	2929	16	28073	0.00407448
GO:0004620	phospholipase activity	molecular_function	7	6	2929	20	28073	0.0137035
GO:0045332	phospholipid translocation	biological_process	9	4	2929	12	28073	0.0294723
GO:0016310	phosphorylation	biological_process	7	49	2929	272	28073	0.000103015
GO:0009768	photosynthesis, light harvesting in photosystem I	biological_process	7	8	2929	24	28073	0.00220218
GO:0009769	photosynthesis, light harvesting in photosystem II	biological_process	7	4	2929	10	28073	0.0148117
GO:0009522	photosystem I	cellular_component	7	3	2929	8	28073	0.0425031
GO:0009505	plant-type cell wall	cellular_component	6	50	2929	209	28073	1.54751e-08
GO:0071669	plant-type cell wall organization or biogenesis	biological_process	5	5	2929	8	28073	0.000526049
GO:0009626	plant-type hypersensitive response	biological_process	6	12	2929	45	28073	0.00174721
GO:0000325	plant-type vacuole	cellular_component	7	11	2929	46	28073	0.00661556
GO:0009705	plant-type vacuole membrane	cellular_component	8	20	2929	128	28073	0.0431798
GO:0005886	plasma membrane	cellular_component	4	653	2929	3402	28073	0
GO:0044853	plasma membrane raft	cellular_component	7	2	2929	3	28073	0.030378
GO:0009506	plasmodesma	cellular_component	5	154	2929	969	28073	6.57549e-08
GO:0009536	plastid	cellular_component	6	142	2929	961	28073	1.2257e-05
GO:0009555	pollen development	biological_process	6	33	2929	234	28073	0.0456276
GO:0047262	polygalacturonate 4-alpha-galacturonosyltransferase activity	molecular_function	7	6	2929	26	28073	0.0475032
GO:0030247	polysaccharide binding	molecular_function	5	11	2929	48	28073	0.00923337
GO:0009789	positive regulation of abscisic acid-activated signaling pathway	biological_process	9	11	2929	49	28073	0.0108102
GO:0051781	positive regulation of cell division	biological_process	7	4	2929	13	28073	0.0391361
GO:1900426	positive regulation of defense response to bacterium	biological_process	8	6	2929	23	28073	0.0272326
GO:1900367	positive regulation of defense response to insect	biological_process	8	3	2929	7	28073	0.028761
GO:0010729	positive regulation of hydrogen peroxide biosynthetic process	biological_process	10	2	2929	3	28073	0.030378
GO:1905406	positive regulation of mitotic cohesin loading	biological_process	11	3	2929	5	28073	0.00964702
GO:1903428	positive regulation of reactive oxygen species biosynthetic process	biological_process	8	3	2929	4	28073	0.00418407
GO:0009967	positive regulation of signal transduction	biological_process	8	2	2929	3	28073	0.030378
GO:0030955	potassium ion binding	molecular_function	8	5	2929	14	28073	0.0110026
GO:0004664	prephenate dehydratase activity	molecular_function	7	3	2929	6	28073	0.0178028
GO:0070678	preprotein binding	molecular_function	5	2	2929	3	28073	0.030378
GO:0006267	pre-replicative complex assembly involved in nuclear cell cycle DNA replication	biological_process	6	3	2929	7	28073	0.028761
GO:0046777	protein autophosphorylation	biological_process	10	40	2929	187	28073	8.02035e-06
GO:0051865	protein autoubiquitination	biological_process	12	5	2929	18	28073	0.0331313
GO:0005515	protein binding	molecular_function	4	465	2929	3671	28073	2.01767e-06
GO:0003756	protein disulfide isomerase activity	molecular_function	7	6	2929	23	28073	0.0272326
GO:0006457	protein folding	biological_process	4	28	2929	135	28073	0.000296294
GO:0044183	protein folding chaperone	molecular_function	3	9	2929	25	28073	0.000622311
GO:0034975	protein folding in endoplasmic reticulum	biological_process	5	2	2929	2	28073	0.0108825
GO:0042803	protein homodimerization activity	molecular_function	6	29	2929	201	28073	0.0453205
GO:0004672	protein kinase activity	molecular_function	7	94	2929	490	28073	4.03281e-09
GO:0006468	protein phosphorylation	biological_process	9	191	2929	861	28073	0
GO:0042026	protein refolding	biological_process	5	10	2929	32	28073	0.00111842
GO:0004674	protein serine/threonine kinase activity	molecular_function	8	79	2929	396	28073	1.17486e-08
GO:0004722	protein serine/threonine phosphatase activity	molecular_function	9	17	2929	77	28073	0.00213662
GO:0000326	protein storage vacuole	cellular_component	8	4	2929	12	28073	0.0294723
GO:0009517	PSII associated light-harvesting complex II	cellular_component	6	4	2929	7	28073	0.00319175
GO:0006164	purine nucleotide biosynthetic process	biological_process	10	4	2929	10	28073	0.0148117
GO:0015865	purine nucleotide transport	biological_process	9	3	2929	3	28073	0.00113473
GO:0036381	pyridoxal 5'-phosphate synthase (glutamine hydrolysing) activity	molecular_function	7	2	2929	3	28073	0.030378
GO:0030170	pyridoxal phosphate binding	molecular_function	6	27	2929	99	28073	2.12241e-06
GO:0004743	pyruvate kinase activity	molecular_function	7	5	2929	14	28073	0.0110026
GO:0080043	quercetin 3-O-glucosyltransferase activity	molecular_function	8	18	2929	64	28073	6.55315e-05
GO:0080044	quercetin 7-O-glucosyltransferase activity	molecular_function	8	16	2929	55	28073	0.00010585
GO:2001227	quercitrin binding	molecular_function	5	2	2929	2	28073	0.0108825
GO:0070550	rDNA condensation	biological_process	9	3	2929	5	28073	0.00964702
GO:0048544	recognition of pollen	biological_process	5	8	2929	38	28073	0.039472
GO:0010017	red or far-red light signaling pathway	biological_process	5	7	2929	26	28073	0.0147558
GO:0010600	regulation of auxin biosynthetic process	biological_process	9	3	2929	7	28073	0.028761
GO:0042659	regulation of cell fate specification	biological_process	8	2	2929	3	28073	0.030378
GO:0042127	regulation of cell population proliferation	biological_process	6	6	2929	25	28073	0.0399461
GO:0031347	regulation of defense response	biological_process	7	16	2929	57	28073	0.00016835
GO:0050691	regulation of defense response to virus by host	biological_process	8	2	2929	3	28073	0.030378
GO:0010439	regulation of glucosinolate biosynthetic process	biological_process	9	4	2929	12	28073	0.0294723
GO:2000022	regulation of jasmonic acid mediated signaling pathway	biological_process	8	13	2929	42	28073	0.000233883
GO:1905421	regulation of plant organ morphogenesis	biological_process	7	2	2929	3	28073	0.030378
GO:2000280	regulation of root development	biological_process	7	10	2929	43	28073	0.0115074
GO:0080142	regulation of salicylic acid biosynthetic process	biological_process	9	4	2929	12	28073	0.0294723
GO:0010337	regulation of salicylic acid metabolic process	biological_process	8	3	2929	8	28073	0.0425031
GO:0090333	regulation of stomatal closure	biological_process	7	9	2929	30	28073	0.0026945
GO:2000038	regulation of stomatal complex development	biological_process	8	3	2929	8	28073	0.0425031
GO:0010112	regulation of systemic acquired resistance	biological_process	8	7	2929	13	28073	0.000129684
GO:0060627	regulation of vesicle-mediated transport	biological_process	6	2	2929	2	28073	0.0108825
GO:1990414	replication-born double-strand break repair via sister chromatid exchange	biological_process	11	3	2929	5	28073	0.00964702
GO:0002679	respiratory burst involved in defense response	biological_process	5	3	2929	5	28073	0.00964702
GO:0009737	response to abscisic acid	biological_process	6	92	2929	411	28073	1.07458e-12
GO:0009733	response to auxin	biological_process	6	36	2929	246	28073	0.0235171
GO:0009617	response to bacterium	biological_process	7	48	2929	110	28073	0
GO:0046686	response to cadmium ion	biological_process	7	76	2929	312	28073	1.2218e-12
GO:0010200	response to chitin	biological_process	7	66	2929	137	28073	3.33067e-16
GO:0009409	response to cold	biological_process	5	67	2929	348	28073	5.72136e-07
GO:0010583	response to cyclopentenone	biological_process	7	10	2929	35	28073	0.00237943
GO:0009269	response to desiccation	biological_process	6	9	2929	24	28073	0.000438659
GO:0009723	response to ethylene	biological_process	6	24	2929	104	28073	0.000144916
GO:0043207	response to external biotic stimulus	biological_process	5	2	2929	3	28073	0.030378
GO:0010218	response to far red light	biological_process	8	11	2929	41	28073	0.0025469
GO:0009413	response to flooding	biological_process	5	3	2929	5	28073	0.00964702
GO:0050826	response to freezing	biological_process	6	6	2929	24	28073	0.0331971
GO:0009750	response to fructose	biological_process	9	5	2929	15	28073	0.0151085
GO:0009620	response to fungus	biological_process	7	31	2929	79	28073	1.81019e-11
GO:0009749	response to glucose	biological_process	9	10	2929	47	28073	0.0212183
GO:0009408	response to heat	biological_process	5	44	2929	168	28073	6.0939e-09
GO:0080027	response to herbivore	biological_process	7	6	2929	16	28073	0.00407448
GO:0009644	response to high light intensity	biological_process	8	11	2929	46	28073	0.00661556
GO:0042542	response to hydrogen peroxide	biological_process	7	16	2929	60	28073	0.000321464
GO:0009625	response to insect	biological_process	7	12	2929	32	28073	4.96135e-05
GO:0009753	response to jasmonic acid	biological_process	6	50	2929	112	28073	2.22045e-16
GO:0032260	response to jasmonic acid stimulus involved in jasmonic acid and ethylene-dependent systemic resistance	biological_process	7	2	2929	2	28073	0.0108825
GO:0080167	response to karrikin	biological_process	5	37	2929	128	28073	5.46878e-09
GO:0009416	response to light stimulus	biological_process	6	49	2929	207	28073	3.07637e-08
GO:0009645	response to low light intensity stimulus	biological_process	8	4	2929	10	28073	0.0148117
GO:0010555	response to mannitol	biological_process	7	6	2929	18	28073	0.00786976
GO:0009612	response to mechanical stimulus	biological_process	5	5	2929	10	28073	0.00197767
GO:0002237	response to molecule of bacterial origin	biological_process	6	14	2929	31	28073	8.30778e-07
GO:0002238	response to molecule of fungal origin	biological_process	6	9	2929	15	28073	4.02702e-06
GO:0009624	response to nematode	biological_process	7	24	2929	86	28073	4.95975e-06
GO:0002239	response to oomycetes	biological_process	7	14	2929	23	28073	5.7593e-09
GO:0006970	response to osmotic stress	biological_process	5	25	2929	149	28073	0.0114961
GO:0051707	response to other organism	biological_process	6	8	2929	24	28073	0.00220218
GO:0006979	response to oxidative stress	biological_process	5	65	2929	301	28073	9.74726e-09
GO:0010193	response to ozone	biological_process	7	15	2929	34	28073	4.88808e-07
GO:0009751	response to salicylic acid	biological_process	6	34	2929	108	28073	1.98096e-09
GO:0009651	response to salt stress	biological_process	6	78	2929	390	28073	1.29275e-08
GO:0009744	response to sucrose	biological_process	8	13	2929	68	28073	0.0222565
GO:0009266	response to temperature stimulus	biological_process	5	9	2929	25	28073	0.000622311
GO:0006986	response to unfolded protein	biological_process	6	8	2929	14	28073	2.33968e-05
GO:0010224	response to UV-B	biological_process	8	13	2929	67	28073	0.0198379
GO:0009615	response to virus	biological_process	7	14	2929	40	28073	2.9336e-05
GO:0009414	response to water deprivation	biological_process	5	66	2929	309	28073	1.18778e-08
GO:0009611	response to wounding	biological_process	5	77	2929	204	28073	0
GO:0010306	rhamnogalacturonan II biosynthetic process	biological_process	9	4	2929	6	28073	0.00149127
GO:0009156	ribonucleoside monophosphate biosynthetic process	biological_process	10	2	2929	3	28073	0.030378
GO:0004749	ribose phosphate diphosphokinase activity	molecular_function	7	3	2929	5	28073	0.00964702
GO:0002189	ribose phosphate diphosphokinase complex	cellular_component	7	3	2929	5	28073	0.00964702
GO:0090575	RNA polymerase II transcription regulator complex	cellular_component	6	6	2929	20	28073	0.0137035
GO:0048829	root cap development	biological_process	5	5	2929	15	28073	0.0151085
GO:0080147	root hair cell development	biological_process	6	8	2929	30	28073	0.00994896
GO:0009697	salicylic acid biosynthetic process	biological_process	8	3	2929	8	28073	0.0425031
GO:0009863	salicylic acid mediated signaling pathway	biological_process	5	9	2929	25	28073	0.000622311
GO:0090694	Scc2-Scc4 cohesin loading complex	cellular_component	5	3	2929	5	28073	0.00964702
GO:0102483	scopolin beta-glucosidase activity	molecular_function	7	9	2929	42	28073	0.0268887
GO:0099503	secretory vesicle	cellular_component	7	48	2929	168	28073	4.93234e-11
GO:0009641	shade avoidance	biological_process	8	5	2929	17	28073	0.0261142
GO:0007165	signal transduction	biological_process	4	67	2929	421	28073	0.000310514
GO:0038023	signaling receptor activity	molecular_function	4	9	2929	44	28073	0.0354412
GO:0005102	signaling receptor binding	molecular_function	5	6	2929	12	28073	0.000679089
GO:0102420	sn-1-glycerol-3-phosphate C16:0-DCA-CoA acyl transferase activity	molecular_function	7	3	2929	8	28073	0.0425031
GO:0030515	snoRNA binding	molecular_function	7	5	2929	18	28073	0.0331313
GO:0080086	stamen filament development	biological_process	5	6	2929	11	28073	0.000372444
GO:0015248	sterol transporter activity	molecular_function	5	5	2929	12	28073	0.00519839
GO:0010118	stomatal movement	biological_process	4	9	2929	35	28073	0.00825108
GO:0008177	succinate dehydrogenase (ubiquinone) activity	molecular_function	7	3	2929	7	28073	0.028761
GO:0000104	succinate dehydrogenase activity	molecular_function	6	3	2929	7	28073	0.028761
GO:0071422	succinate transmembrane transport	biological_process	8	2	2929	3	28073	0.030378
GO:0004775	succinate-CoA ligase (ADP-forming) activity	molecular_function	8	2	2929	3	28073	0.030378
GO:0004776	succinate-CoA ligase (GDP-forming) activity	molecular_function	8	2	2929	3	28073	0.030378
GO:0005985	sucrose metabolic process	biological_process	8	6	2929	24	28073	0.0331971
GO:0015770	sucrose transport	biological_process	10	5	2929	16	28073	0.0201239
GO:0008506	sucrose:proton symporter activity	molecular_function	8	4	2929	10	28073	0.0148117
GO:0050308	sugar-phosphatase activity	molecular_function	9	2	2929	3	28073	0.030378
GO:0004781	sulfate adenylyltransferase (ATP) activity	molecular_function	9	3	2929	4	28073	0.00418407
GO:0000103	sulfate assimilation	biological_process	6	10	2929	21	28073	1.79222e-05
GO:0019419	sulfate reduction	biological_process	6	3	2929	4	28073	0.00418407
GO:0015116	sulfate transmembrane transporter activity	molecular_function	8	5	2929	17	28073	0.0261142
GO:0006790	sulfur compound metabolic process	biological_process	5	4	2929	10	28073	0.0148117
GO:0009627	systemic acquired resistance	biological_process	7	12	2929	52	28073	0.00631718
GO:0033014	tetrapyrrole biosynthetic process	biological_process	7	3	2929	6	28073	0.0178028
GO:0030976	thiamine pyrophosphate binding	molecular_function	6	4	2929	9	28073	0.00967806
GO:0015117	thiosulfate transmembrane transporter activity	molecular_function	6	2	2929	3	28073	0.030378
GO:0015709	thiosulfate transport	biological_process	9	2	2929	3	28073	0.030378
GO:0006567	threonine catabolic process	biological_process	12	2	2929	3	28073	0.030378
GO:0009407	toxin catabolic process	biological_process	6	20	2929	46	28073	8.34917e-09
GO:0017053	transcription repressor complex	cellular_component	4	3	2929	5	28073	0.00964702
GO:0071733	transcriptional activation by promoter-enhancer looping	biological_process	11	3	2929	5	28073	0.00964702
GO:0016757	transferase activity, transferring glycosyl groups	molecular_function	5	78	2929	453	28073	6.53613e-06
GO:0016758	transferase activity, transferring hexosyl groups	molecular_function	6	13	2929	61	28073	0.00921695
GO:0019199	transmembrane receptor protein kinase activity	molecular_function	8	4	2929	6	28073	0.00149127
GO:0004675	transmembrane receptor protein serine/threonine kinase activity	molecular_function	9	21	2929	58	28073	1.64364e-07
GO:0004714	transmembrane receptor protein tyrosine kinase activity	molecular_function	9	5	2929	14	28073	0.0110026
GO:0055085	transmembrane transport	biological_process	6	71	2929	379	28073	7.7649e-07
GO:0022857	transmembrane transporter activity	molecular_function	4	42	2929	303	28073	0.0346972
GO:0050403	trans-zeatin O-beta-D-glucosyltransferase activity	molecular_function	8	2	2929	3	28073	0.030378
GO:0006099	tricarboxylic acid cycle	biological_process	5	17	2929	47	28073	2.48844e-06
GO:0045239	tricarboxylic acid cycle enzyme complex	cellular_component	4	2	2929	2	28073	0.0108825
GO:0019432	triglyceride biosynthetic process	biological_process	10	6	2929	25	28073	0.0399461
GO:0004806	triglyceride lipase activity	molecular_function	7	4	2929	10	28073	0.0148117
GO:0042939	tripeptide transport	biological_process	10	2	2929	3	28073	0.030378
GO:0000162	tryptophan biosynthetic process	biological_process	11	11	2929	23	28073	6.40624e-06
GO:0006569	tryptophan catabolic process	biological_process	11	2	2929	3	28073	0.030378
GO:0004834	tryptophan synthase activity	molecular_function	7	4	2929	6	28073	0.00149127
GO:0004842	ubiquitin-protein transferase activity	molecular_function	6	40	2929	269	28073	0.0139327
GO:0052691	UDP-arabinopyranose mutase activity	molecular_function	6	2	2929	3	28073	0.030378
GO:0072334	UDP-galactose transmembrane transport	biological_process	9	3	2929	7	28073	0.028761
GO:0003978	UDP-glucose 4-epimerase activity	molecular_function	7	4	2929	9	28073	0.00967806
GO:0035251	UDP-glucosyltransferase activity	molecular_function	7	6	2929	24	28073	0.0331971
GO:0008194	UDP-glycosyltransferase activity	molecular_function	6	5	2929	17	28073	0.0261142
GO:0051082	unfolded protein binding	molecular_function	5	22	2929	109	28073	0.00181277
GO:0009826	unidimensional cell growth	biological_process	7	20	2929	128	28073	0.0431798
GO:0015204	urea transmembrane transporter activity	molecular_function	6	3	2929	6	28073	0.0178028
GO:0005774	vacuolar membrane	cellular_component	7	76	2929	475	28073	0.000107819
GO:0005773	vacuole	cellular_component	6	101	2929	653	28073	3.61545e-05
GO:0031957	very long-chain fatty acid-CoA ligase activity	molecular_function	8	2	2929	2	28073	0.0108825
GO:0042819	vitamin B6 biosynthetic process	biological_process	8	2	2929	3	28073	0.030378
GO:0030104	water homeostasis	biological_process	7	4	2929	9	28073	0.00967806
GO:0006833	water transport	biological_process	7	8	2929	21	28073	0.00081047
GO:0042910	xenobiotic transmembrane transporter activity	molecular_function	5	18	2929	57	28073	1.15225e-05
GO:0010411	xyloglucan metabolic process	biological_process	9	11	2929	46	28073	0.00661556
GO:0016762	xyloglucan:xyloglucosyl transferase activity	molecular_function	8	10	2929	32	28073	0.00111842
