# Supplementary material for: The Necrotroph Botrytis cinerea BcSpd1 Plays a Key Role in Modulating Both Fungal Pathogenic Factors and Plant Disease Development
Source: Front Plant Sci. 2022 Jun 30;13:820767. doi: 10.3389/fpls.2022.820767 (PMC9280406; doi:10.3389/fpls.2022.820767)
Supplement: Supplementary File 4 — Differentially expressed genes involved in flavone and isoflavonoid biosynthesis pathway among CK, B05.10, and ΔBcSpd1 treated Col-0 plants. [file Data_Sheet_5.XLSX]

## Sheet: Sheet1
Gene_ID	Description	FPKM.CK Avr	FPKM.B0510 Avr	FPKM.BmSpd1 Avr
AT2G38240	2-oxoglutarate (2OG) and Fe(II)-dependent oxygenase superfamily protein	0.250049	14.6964	5.25515
AT3G19010	2-oxoglutarate (2OG) and Fe(II)-dependent oxygenase superfamily protein	35.1233	170.796	201.59
AT3G60290	2-oxoglutarate (2OG) and Fe(II)-dependent oxygenase superfamily protein	11.0085	2.91261	2.29567
AT4G16330	2-oxoglutarate (2OG) and Fe(II)-dependent oxygenase superfamily protein	29.1213	24.0424	19.4168
AT5G05600	2-oxoglutarate (2OG) and Fe(II)-dependent oxygenase superfamily protein	12.1799	105.847	106.811
AT5G20400	2-oxoglutarate (2OG) and Fe(II)-dependent oxygenase superfamily protein	5.19521	13.7611	20.4983
AT1G67980	caffeoyl-CoA 3-O-methyltransferase	0.46499	33.081	19.2661
AT5G13930	Chalcone and stilbene synthase family protein	2.41285	0.882173	0.378773
AT2G30490	cinnamate-4-hydroxylase	32.2864	81.2573	88.962
AT5G36220	cytochrome p450 81d1	21.4799	55.7546	66.4025
AT4G37330	cytochrome P450, family 81, subfamily D, polypeptide 4	22.9582	15.9988	13.5486
AT5G67310	cytochrome P450, family 81, subfamily G, polypeptide 1	0.052791	8.99406	8.81191
AT4G37310	cytochrome P450, family 81, subfamily H, polypeptide 1	4.7114	23.853	29.716
AT4G35420	dihydroflavonol 4-reductase-like1	5.29281	9.63891	9.30836
AT3G51240	flavanone 3-hydroxylase	1.54633	0.810949	0.740227
AT1G03940	HXXXD-type acyl-transferase family protein	2.98371	6.52553	5.36984
AT3G26040	HXXXD-type acyl-transferase family protein	1.84627	0.693151	0.811348
AT4G24510	HXXXD-type acyl-transferase family protein	8.73971	2.39307	1.71475
AT2G45400	NAD(P)-binding Rossmann-fold superfamily protein	3.13973	1.14448	1.26323
AT1G17020	senescence-related gene 1	0.0677113	0.922018	1.71675
AT2G36790	UDP-glucosyl transferase 73C6	2.18361	6.55606	4.35273
AT2G15490	UDP-glycosyltransferase 73B4	0.039447	18.9522	17.2559
AT5G12890	UDP-Glycosyltransferase superfamily protein	11.6306	19.0857	21.8549
AT4G20110	VACUOLAR SORTING RECEPTOR 7	5.48493	12.1531	14.3074
