# Supplementary material for: The Necrotroph Botrytis cinerea BcSpd1 Plays a Key Role in Modulating Both Fungal Pathogenic Factors and Plant Disease Development
Source: Front Plant Sci. 2022 Jun 30;13:820767. doi: 10.3389/fpls.2022.820767 (PMC9280406; doi:10.3389/fpls.2022.820767)
Supplement: Supplementary File 5 — Differentially expression genes encoding transcription factors among CK, B05.10, and ΔBcSpd1 treated Col-0 plants. [file Data_Sheet_6.XLSX]

## Sheet: Sheet1
gene_id	Description	FPKM.CK Avr	FPKM.B0510 Avr	FPKM.BmSpl1 Avr
AT4G34000	abscisic acid responsive elements-binding factor 3	32.4743	10.5361	14.3527
AT3G57390	AGAMOUS-like 18	4.14373	8.83501	9.56668
AT5G48670	AGAMOUS-like 80	0.356047	1.7326	1.72124
AT5G54930	AT hook motif-containing protein	1.31914	5.43802	6.56951
AT5G43700	AUX/IAA transcriptional regulator family protein	57.4549	22.0298	18.5569
AT3G61830	auxin response factor 18	6.91066	3.4378	3.05551
AT1G02340	basic helix-loop-helix (bHLH) DNA-binding superfamily protein	34.8066	11.3483	13.5324
AT2G37430	C2H2 and C2HC zinc fingers superfamily protein	0.675572	23.1898	18.4495
AT5G04390	C2H2-type zinc finger family protein	0.79286	3.37419	2.65921
AT5G05410	DRE-binding protein 2A	0.350704	1.4208	1.35445
AT5G47220	ethylene responsive element binding factor 2	51.5471	256.216	178.437
AT3G15210	ethylene responsive element binding factor 4	32.6891	143.104	159.212
AT4G17490	ethylene responsive element binding factor 6	30.8112	110.017	77.6299
AT1G73730	ETHYLENE-INSENSITIVE3-like 3	6.00567	12.0934	12.6668
AT2G31230	ethylene-responsive element binding factor 15	4.15389	35.2234	31.25
AT1G67970	heat shock transcription factor A8	3.95164	10.0239	12.9277
AT2G26150	heat shock transcription factor A2	0.154535	2.67496	1.34031
AT1G01060	Homeodomain-like superfamily protein	33.975	14.3253	12.4405
AT3G62100	indole-3-acetic acid inducible 30	3.8224	0.819837	0.634568
AT1G04100	indoleacetic acid-induced protein 10	3.90798	13.9816	12.7592
AT4G16750	Integrase-type DNA-binding superfamily protein	0.468848	1.35158	3.0192
AT4G32800	Integrase-type DNA-binding superfamily protein	1.53894	13.1107	13.2783
AT5G51190	Integrase-type DNA-binding superfamily protein	13.284	58.0907	32.778
AT1G74080	myb domain protein 122	0.0001	15.1396	8.99732
AT2G47190	myb domain protein 2	1.01981	8.08587	12.518
AT1G18570	myb domain protein 51	13.7215	281.57	264.07
AT3G15510	NAC domain containing protein 2	6.72901	31.2467	35.2638
AT5G63790	NAC domain containing protein 102	20.7254	77.0618	99.1252
AT1G77450	NAC domain containing protein 32	2.72818	12.234	18.3263
AT1G24030	Protein kinase superfamily protein	0.870833	0.362778	0.379076
AT5G13330	related to AP2 6l	2.72365	24.2513	22.3925
AT1G43860	sequence-specific DNA binding transcription factors	9.27889	20.1302	25.255
AT5G50670	Squamosa promoter-binding protein-like (SBP domain) transcription factor family protein	6.93724	16.1954	19.9523
AT4G14770	TESMIN/TSO1-like CXC 2	0.853545	0.261058	0.412896
AT3G01970	WRKY DNA-binding protein 45	10.7422	137.705	114.813
AT2G46400	WRKY DNA-binding protein 46	1.38939	4.97311	5.70312
AT4G27240	zinc finger (C2H2 type) family protein	5.69597	2.83989	2.8436
AT1G24625	zinc finger protein 7	2.82202	6.97502	8.50172
