# Supplementary material for: The Necrotroph Botrytis cinerea BcSpd1 Plays a Key Role in Modulating Both Fungal Pathogenic Factors and Plant Disease Development
Source: Front Plant Sci. 2022 Jun 30;13:820767. doi: 10.3389/fpls.2022.820767 (PMC9280406; doi:10.3389/fpls.2022.820767)
Supplement: Supplementary File 6 — Differentially expressed genes response to ABA among CK, B05.10, and ΔBcSpd1 treated Col-0 plants. [file Data_Sheet_7.XLSX]

## Sheet: Sheet1
gene_id	Description	FPKM.CK Avr	FPKM.B0510 Avr	FPKM.BmSpd1 Avr
AT1G59870	ABC-2 and Plant PDR ABC-type transporter family protein	87.4959	600.855	652.551
AT4G34000	abscisic acid responsive elements-binding factor 3	32.4743	10.5361	14.3527
AT2G05710	aconitase 3	35.4689	115.533	117.517
AT1G12420	ACT domain repeat 8	1.02757	3.3585	2.83299
AT2G32020	Acyl-CoA N-acyltransferases (NAT) superfamily protein	0.802793	2.57796	3.36281
AT3G02410	alpha/beta-Hydrolases superfamily protein	1.10539	0.223969	0.0328627
AT4G13510	ammonium transporter 1;1	35.0175	75.7827	78.5684
AT2G38750	annexin 4	0.950695	0.270411	0.411257
AT4G34710	arginine decarboxylase 2	119.331	503.315	629.725
AT1G71960	ATP-binding casette family G25	1.64888	3.98637	4.27848
AT1G32640	Basic helix-loop-helix (bHLH) DNA-binding family protein	16.6737	38.7118	48.8138
AT5G25610	BURP domain-containing protein	42.8028	15.2947	16.1195
AT3G57530	calcium-dependent protein kinase 32	17.5556	35.742	35.671
AT2G17290	Calcium-dependent protein kinase family protein	9.25452	22.8656	28.0501
AT2G26190	calmodulin-binding family protein	18.8937	44.0464	60.2831
AT5G58940	calmodulin-binding receptor-like cytoplasmic kinase 1	2.37628	10.34	12.2928
AT4G35310	calmodulin-domain protein kinase 5	27.8944	78.6833	88.8916
AT5G27420	carbon/nitrogen insensitive 1	10.7385	146.019	146.911
AT3G07370	carboxyl terminus of HSC70-interacting protein	17.7682	46.7279	44.3324
AT1G20630	catalase 1	18.2887	58.9061	48.1298
AT3G17510	CBL-interacting protein kinase 1	70.682	30.0207	32.1634
AT2G15970	cold regulated 413 plasma membrane 1	89.2265	34.5336	34.4495
AT2G42540	cold-regulated 15a	7.08731	0.930032	2.40927
AT1G20440	cold-regulated 47	168.788	76.9587	69.0327
AT4G21410	cysteine-rich RLK (RECEPTOR-like protein kinase) 29	20.1092	47.5791	42.4618
AT4G04490	cysteine-rich RLK (RECEPTOR-like protein kinase) 36	0.243153	2.87098	3.75896
AT3G26830	Cytochrome P450 superfamily protein	0.609752	337.775	308.261
AT1G80710	DROUGHT SENSITIVE 1	0.497403	3.23596	3.45655
AT3G15210	ethylene responsive element binding factor 4	32.6891	143.104	159.212
AT1G76930	extensin 4	7.76716	88.1257	152.822
AT1G31930	extra-large GTP-binding protein 3	11.0029	32.3875	31.1611
AT1G61340	F-box family protein	1.08845	9.23347	6.30089
AT5G14920	Gibberellin-regulated family protein	192.205	89.827	85.3023
AT3G53180	glutamate-ammonia ligases;catalytics;glutamate-ammonia ligases	20.9874	61.6135	53.6321
AT2G32690	glycine-rich protein 23	41.6034	10.2616	4.73979
AT2G05520	glycine-rich protein 3	713.513	2383.3	2712.43
AT3G20470	glycine-rich protein 5	22.3721	4.62024	8.97043
AT4G19810	Glycosyl hydrolase family protein with chitinase insertion domain	1.07939	4.14915	6.85616
AT3G26090	G-protein coupled receptors;GTPase activators	7.20866	17.2853	18.1636
AT1G14920	GRAS family transcription factor family protein	56.6423	22.173	25.8545
AT5G59220	highly ABA-induced PP2C gene 1	1.98946	5.16829	8.50878
AT2G46680	homeobox 7	6.69797	16.5969	14.9985
AT1G69700	HVA22 homologue C	10.1918	2.69782	4.08838
AT5G64750	Integrase-type DNA-binding superfamily protein	0.408771	11.0467	6.57053
AT1G65690	Late embryogenesis abundant (LEA) hydroxyproline-rich glycoprotein family	0.746227	18.3512	23.3665
AT5G01540	lectin receptor kinase a4.1	6.54864	21.5555	26.7399
AT4G20940	Leucine-rich receptor-like protein kinase family protein	0.76194	0.195194	0.283605
AT5G54270	light-harvesting chlorophyll B-binding protein 3	6544.53	3100.2	2753.54
AT1G55020	lipoxygenase 1	0.934497	6.63655	3.96479
AT3G05880	Low temperature and salt responsive protein family	41.607	19.0864	18.6393
AT1G08930	Major facilitator superfamily protein	124.159	380.837	355.408
AT5G26340	Major facilitator superfamily protein	7.43238	105.165	117.509
AT1G01560	MAP kinase 11	1.35419	9.12602	9.35964
AT1G58340	MATE efflux family protein	0.0133927	3.03888	1.47785
AT5G52050	MATE efflux family protein	1.37423	4.38193	4.64119
AT2G19450	membrane bound O-acyl transferase (MBOAT) family protein	1.073	3.70134	5.56977
AT2G47190	myb domain protein 2	1.01981	8.08587	12.518
AT4G18010	myo-inositol polyphosphate 5-phosphatase 2	15.0361	50.4342	49.426
AT2G33590	NAD(P)-binding Rossmann-fold superfamily protein	20.8424	52.213	50.726
AT5G63320	nuclear protein X1	13.8525	31.1878	32.2207
AT3G22231	pathogen and circadian controlled 1	79.9661	12.6012	24.0415
AT5G46050	peptide transporter 3	0.599386	2.65945	4.16218
AT1G50280	Phototropic-responsive NPH3 family protein	2.5414	0.72202	1.08123
AT4G35100	plasma membrane intrinsic protein 3	393.266	109.468	80.4344
AT1G15520	pleiotropic drug resistance 12	0.366761	103.536	74.7585
AT3G28580	P-loop containing nucleoside triphosphate hydrolases superfamily protein	0.0800557	10.6497	10.3593
AT3G46930	Protein kinase superfamily protein	2.19715	9.19529	10.2542
AT4G11890	Protein kinase superfamily protein	3.24765	17.3752	20.4244
AT2G26110	Protein of unknown function (DUF761)	25.9094	11.4727	10.3992
AT5G57050	Protein phosphatase 2C family protein	1.56656	3.41362	4.10281
AT1G69270	receptor-like protein kinase 1	4.37713	10.5223	14.001
AT3G22060	Receptor-like protein kinase-related family protein	75.0978	168.893	162.543
AT3G14050	RELA/SPOT homolog 2	44.2903	122.099	99.4377
AT1G43160	related to AP2 6	2.35008	21.9597	14.7679
AT5G13330	related to AP2 6l	2.72365	24.2513	22.3925
AT3G57540	Remorin family protein	0.731658	1.59332	2.11707
AT3G03450	RGA-like 2	0.704802	1.45131	2.24077
AT1G63840	RING/U-box superfamily protein	5.23766	10.8804	19.6448
AT4G23450	RING/U-box superfamily protein	0.592051	2.20195	3.11242
AT3G27550	RNA-binding CRS1 / YhbY (CRM) domain protein	0.901781	2.30371	2.16322
AT1G14170	RNA-binding KH domain-containing protein	1.56056	11.7813	16.2671
AT1G27730	salt tolerance zinc finger	78.5999	237.333	206.442
AT4G02380	senescence-associated gene 21	468.079	1672.83	1690.03
AT5G15970	stress-responsive protein (KIN2) / stress-induced protein (KIN2) / cold-responsive protein (COR6.6) / cold-regulated protein (COR6.6)	103.642	21.9527	39.039
AT3G11820	syntaxin of plants 121	40.6033	146.562	151.019
AT4G28080	Tetratricopeptide repeat (TPR)-like superfamily protein	77.2456	34.583	34.5433
AT4G23600	Tyrosine transaminase family protein	23.2879	71.6251	133.627
AT3G21780	UDP-glucosyl transferase 71B6	5.21208	24.5627	26.5424
AT5G46350	WRKY DNA-binding protein 8	0.397341	3.98471	5.93993
AT3G28210	zinc finger (AN1-like) family protein	0.758447	10.6461	7.19412
AT5G59550	zinc finger (C3HC4-type RING finger) family protein	15.6403	55.2992	51.2965
AT2G32240		10.3949	127.432	140.806
